# Supplementary material for: Citri Reticulatae Pericarpium Limits TLR-4-Triggered Inflammatory Response in Raw264.7 Macrophages by Activating RasGRP3
Source: Int J Mol Sci. 2023 Sep 7;24(18):13777. doi: 10.3390/ijms241813777 (PMC10530606; doi:10.3390/ijms241813777)
Supplement: Supplementary file 1 [file ijms-24-13777-s001.zip]

Archive with 1 entries (1 files):
- ijms-2576030-supplementary.pdf
